# Supplementary material for: The Effect of Electrical Muscle Stimulation on Muscle Mass and Balance in Older Adults with Dementia
Source: Brain Sci. 2021 Mar 7;11(3):339. doi: 10.3390/brainsci11030339 (PMC8001595; doi:10.3390/brainsci11030339)
Supplement: Supplementary file 1 [file brainsci-11-00339-s001.zip]

Archive with 2 entries (2 files):
- Supplementary files/Figure S1.eps
- Supplementary files/Table S1.docx
